# Supplementary material for: Automated recognition of chromosome fusion using an alignment-free natural vector method
Source: Front Genet. 2024 Mar 20;15:1364951. doi: 10.3389/fgene.2024.1364951 (PMC10987741; doi:10.3389/fgene.2024.1364951)
Supplement: Supplementary file 1 [file DataSheet1.XLSX]

## Sheet: Sheet1
Name	ID
Homo sapiens chromosome 1	NC_000001.11
Homo sapiens chromosome 2	NC_000002.12
Homo sapiens chromosome 3	NC_000003.12
Homo sapiens chromosome 4	NC_000004.12
Homo sapiens chromosome 5	NC_000005.10
Homo sapiens chromosome 6	NC_000006.12
Homo sapiens chromosome 7	NC_000007.14
Homo sapiens chromosome 8	NC_000008.11
Homo sapiens chromosome 9	NC_000009.12
Homo sapiens chromosome 10	NC_000010.11
Homo sapiens chromosome 11	NC_000011.10
Homo sapiens chromosome 12	NC_000012.12
Homo sapiens chromosome 13	NC_000013.11
Homo sapiens chromosome 14	NC_000014.9
Homo sapiens chromosome 15	NC_000015.10
Homo sapiens chromosome 16	NC_000016.10
Homo sapiens chromosome 17	NC_000017.11
Homo sapiens chromosome 18	NC_000018.10
Homo sapiens chromosome 19	NC_000019.10
Homo sapiens chromosome 20	NC_000020.11
Homo sapiens chromosome 21	NC_000021.9
Homo sapiens chromosome 22	NC_000022.11
Gorilla chromosome 1	NC_073224.1
Gorilla chromosome 2A	NC_073225.1
Gorilla chromosome 2B	NC_073226.1
Gorilla chromosome 3	NC_073227.1
Gorilla chromosome 4	NC_073228.1
Gorilla chromosome 5	NC_073229.1
Gorilla chromosome 6	NC_073230.1
Gorilla chromosome 7	NC_073231.1
Gorilla chromosome 8	NC_073232.1
Gorilla chromosome 9	NC_073233.1
Gorilla chromosome 10	NC_073234.1
Gorilla chromosome 11	NC_073235.1
Gorilla chromosome 12	NC_073236.1
Gorilla chromosome 13	NC_073237.1
Gorilla chromosome 14	NC_073238.1
Gorilla chromosome 15	NC_073239.1
Gorilla chromosome 16	NC_073240.1
Gorilla chromosome 17	NC_073241.1
Gorilla chromosome 18	NC_073242.1
Gorilla chromosome 19	NC_073243.1
Gorilla chromosome 20	NC_073244.1
Gorilla chromosome 21	NC_073245.1
Gorilla chromosome 22	NC_073246.1
Bubalus carabanensis chromosome 1	NC_073624.1
Bubalus carabanensis chromosome 2	NC_073625.1
Bubalus carabanensis chromosome 3	NC_073626.1
Bubalus carabanensis chromosome 4	NC_073627.1
Bubalus carabanensis chromosome 5	NC_073628.1
Bubalus carabanensis chromosome 6	NC_073629.1
Bubalus carabanensis chromosome 7	NC_073630.1
Bubalus carabanensis chromosome 8	NC_073631.1
Bubalus carabanensis chromosome 9	NC_073632.1
Bubalus carabanensis chromosome 10	NC_073633.1
Bubalus carabanensis chromosome 11	NC_073634.1
Bubalus carabanensis chromosome 12	NC_073635.1
Bubalus carabanensis chromosome 13	NC_073636.1
Bubalus carabanensis chromosome 14	NC_073637.1
Bubalus carabanensis chromosome 15	NC_073638.1
Bubalus carabanensis chromosome 16	NC_073639.1
Bubalus carabanensis chromosome 17	NC_073640.1
Bubalus carabanensis chromosome 18	NC_073641.1
Bubalus carabanensis chromosome 19	NC_073642.1
Bubalus carabanensis chromosome 20	NC_073643.1
Bubalus carabanensis chromosome 21	NC_073644.1
Bubalus carabanensis chromosome 22	NC_073645.1
Bubalus carabanensis chromosome 23	NC_073646.1
Bubalus bubalis chromosome 1	NC_059157.1
Bubalus bubalis chromosome 2	NC_059158.1
Bubalus bubalis chromosome 3	NC_059159.1
Bubalus bubalis chromosome 4	NC_059160.1
Bubalus bubalis chromosome 5	NC_059161.1
Bubalus bubalis chromosome 6	NC_059162.1
Bubalus bubalis chromosome 7	NC_059163.1
Bubalus bubalis chromosome 8	NC_059164.1
Bubalus bubalis chromosome 9	NC_059165.1
Bubalus bubalis chromosome 10	NC_059166.1
Bubalus bubalis chromosome 11	NC_059167.1
Bubalus bubalis chromosome 12	NC_059168.1
Bubalus bubalis chromosome 13	NC_059169.1
Bubalus bubalis chromosome 14	NC_059170.1
Bubalus bubalis chromosome 15	NC_059171.1
Bubalus bubalis chromosome 16	NC_059172.1
Bubalus bubalis chromosome 17	NC_059173.1
Bubalus bubalis chromosome 18	NC_059174.1
Bubalus bubalis chromosome 19	NC_059175.1
Bubalus bubalis chromosome 20	NC_059176.1
Bubalus bubalis chromosome 21	NC_059177.1
Bubalus bubalis chromosome 22	NC_059178.1
Bubalus bubalis chromosome 23	NC_059179.1
Bubalus bubalis chromosome 24	NC_059180.1
